# Supplementary material for: Synovial fluid proteomic biomarkers in periprosthetic joint infection: A systematic review with gene ontology and protein network analyses
Source: J Exp Orthop. 2026 Jul 20;13(3):e70853. doi: 10.1002/jeo2.70853 (PMC13384346; doi:10.1002/jeo2.70853)
Supplement: Supplementary file 1 — screening study. [file JEO2-13-e70853-s004.xlsx]

## Sheet: Sheet1
Number	Study	Database	Screening outcome	Reason
1	Montreuil, J., Tanzer, M., Zhang, Y. L., Rajda, E., Avizonis, D., & Hart, A. (2024). Tourniquet Use and Local Tissue Concentrations of Cefazolin During Total Knee Arthroplasty: A Randomized Clinical Trial. JAMA network open, 7(8), e2429702. https://doi.org/10.1001/jamanetworkopen.2024.29702	PUBMED	Excluded	Not focused on proteomic biomarkers
2	Chisari, E., Cho, J., Wouthuyzen-Bakker, M. et al. Gut permeability may be associated with periprosthetic joint infection after total hip and knee arthroplasty. Sci Rep 12, 15094 (2022). https://doi.org/10.1038/s41598-022-19034-6	PUBMED	Excluded	study focused exclusively on blood-based microbiome-associated systemic biomarkers and did not identify tissue-specific biomarkers relevant to the review question.
3	Xu, Y., Ma, X., Guo, H., Tang, H., Liu, J., Wang, C., & Wang, C. (2023). Diagnostic Value of Synovial Fluid Biomarkers for Periprosthetic Joint Infection: A Prospective, Double-blind Trial. Medical science monitor : international medical journal of experimental and clinical research, 29, e940842. https://doi.org/10.12659/MSM.940842	PUBMED	Included	Met all eligibility criteria
4	Ringeling, L. T., Bahmany, S., van Oldenrijk, J., Bos, P. K., Veltman, E. S., & Koch, B. C. P. (2022). Quantification of vancomycin and clindamycin in human plasma and synovial fluid applying ultra-performance liquid chromatography tandem mass spectrometry. Journal of chromatography. B, Analytical technologies in the biomedical and life sciences, 1212, 123493. https://doi.org/10.1016/j.jchromb.20…	PUBMED	Excluded	No tissue-specific biomarkers identified
5	Sallai, I., Marton, N., Szatmári, A., Kittel, Á., Nagy, G., Buzás, E. I., Khamari, D., Komlósi, Z., Kristóf, K., Drahos, L., Turiák, L., Sugár, S., Veres, D. S., Kendoff, D., Zahár, Á., & Skaliczki, G. (2022). Activated polymorphonuclear derived extracellular vesicles are potential biomarkers of periprosthetic joint infection. PloS one, 17(5), e0268076. https://doi.org/10.1371/journal.pone.0268076	PUBMED	Included	Met all eligibility criteria
6	Dasari, S. P., Hadro, A. E., Singh, R., & Neilson, J. C. (2022). Prosthetic Knee Joint Infection Caused by Mycobacterium kansasii. Journal of the American Academy of Orthopaedic Surgeons. Global research & reviews, 6(4), e21.00183. https://doi.org/10.5435/JAAOSGlobal-D-21-00183	PUBMED	Excluded	no diagnostic or prognostic biomarkers were identified despite the use of proteomic methodologies.
7	Kuo, F. C., Chien, C. C., Lee, M. S., Wang, J. W., Lin, P. C., & Lee, C. H. (2020). Rapid diagnosis of periprosthetic joint infection from synovial fluid in blood culture bottles by direct matrix-assisted laser desorption ionization time-of-flight mass spectrometry. PloS one, 15(9), e0239290. https://doi.org/10.1371/journal.pone.0239290	PUBMED	Excluded	no diagnostic or prognostic biomarkers were identified despite the use of proteomic methodologies.
8	Henríquez, L., Martín, C., Echeverz, M., Lasa, Í., Ezpeleta, C., & Portillo, M. E. (2024). Evaluation of the use of sonication combined with enzymatic treatment for biofilm removal in the microbiological diagnosis of prosthetic joint infection. Microbiology spectrum, 12(8), e0002024. https://doi.org/10.1128/spectrum.00020-24	PUBMED	Excluded	no diagnostic or prognostic biomarkers were identified despite the use of proteomic methodologies.
9	Xu, Y., Ma, X., Guo, H., Tang, H., Liu, J., Wang, C., & Wang, C. (2023). Diagnostic Value of Synovial Fluid Biomarkers for Periprosthetic Joint Infection: A Prospective, Double-blind Trial. Medical science monitor : international medical journal of experimental and clinical research, 29, e940842. https://doi.org/10.12659/MSM.940842	PUBMED	Included	Duplicate record.
10	Dos Santos, L. S., de Oliveira Sant'Anna, L., Theodoro, R., Dos Santos, N. N. C., Armond, B. K. L., Seabra, L. F., Alvim, L. B., & Araújo, M. R. B. (2023). Prosthetic joint infection caused by an imipenem-resistant Mycobacterium senegalense. Brazilian journal of microbiology : [publication of the Brazilian Society for Microbiology], 54(2), 929–934.	PUBMED	Excluded	no diagnostic or prognostic biomarkers were identified despite the use of proteomic methodologies.
11	Fisher, C. R., Mangalaparthi, K. K., Greenwood-Quaintance, K. E., Abdel, M. P., Pandey, A., & Patel, R. (2023). Mass spectrometry-based proteomic profiling of sonicate fluid differentiates Staphylococcus aureus periprosthetic joint infection from non-infectious failure: A pilot study. Proteomics. Clinical applications, 17(5), e2200071. https://doi.org/10.1002/prca.202200071	PUBMED	Excluded	Not focused on proteomic biomarkers
12	Fisher, C. R., Salmons, H. I., Mandrekar, J., Greenwood-Quaintance, K. E., Abdel, M. P., & Patel, R. (2022). A 92 protein inflammation panel performed on sonicate fluid differentiates periprosthetic joint infection from non-infectious causes of arthroplasty failure. Scientific reports, 12(1), 16135. https://doi.org/10.1038/s41598-022-20444-9	PUBMED	Excluded	sonication fluids
13	Sallai, I., Marton, N., Szatmári, A., Kittel, Á., Nagy, G., Buzás, E. I., Khamari, D., Komlósi, Z., Kristóf, K., Drahos, L., Turiák, L., Sugár, S., Veres, D. S., Kendoff, D., Zahár, Á., & Skaliczki, G. (2022). Activated polymorphonuclear derived extracellular vesicles are potential biomarkers of periprosthetic joint infection. PloS one, 17(5), e0268076. https://doi.org/10.1371/journal.pone.0268076	PUBMED	Included	Duplicate record.
14	Dasari SP, Hadro AE, Singh R, Neilson JC. Prosthetic Knee Joint Infection Caused by Mycobacterium kansasii. J Am Acad Orthop Surg Glob Res Rev. 2022;6(4):e21.00183. Published 2022 Apr 7. doi:10.5435/JAAOSGlobal-D-21-00183	PUBMED	Excluded	Duplicate record.
15	Omar, M., Windhagen, H., Krettek, C., & Ettinger, M. (2021). Noninvasive diagnostic of periprosthetic joint infection by urinary peptide markers: A preliminary study. Journal of orthopaedic research : official publication of the Orthopaedic Research Society, 39(2), 339–347. https://doi.org/10.1002/jor.24913	PUBMED	Excluded	Study conducted on urine samples
16	Marmor, S., Bauer, T., Desplaces, N., Heym, B., Roux, A. L., Sol, O., Rogé, J., Mahé, F., Désiré, L., Aegerter, P., Ghout, I., Ropers, J., Gaillard, J. L., & Rottman, M. (2016). Multiplex Antibody Detection for Noninvasive Genus-Level Diagnosis of Prosthetic Joint Infection. Journal of clinical microbiology, 54(4), 1065–1073. https://doi.org/10.1128/JCM.02885-15	PUBMED	Excluded	no diagnostic or prognostic biomarkers were identified despite the use of proteomic methodologies.
17	Feng, Q., Song, Y., Xing, Y., & Ha, X. (2025). Clinical and diagnostic insights into brucellar arthritis: a single-center retrospective cohort study. Frontiers in cellular and infection microbiology, 15, 1611398. https://doi.org/10.3389/fcimb.2025.1611398	SCOPUS	Excluded	no diagnostic or prognostic biomarkers were identified despite the use of proteomic methodologies.
18	Argyrou, C., Papagrigorakis, E., Tzefronis, D., Pliaka, V., Fotis, C., Kamariotis, S., Chatzinikolaidou, M., Tsiamtsouris, K., Vasiliadis, E. S., Alexopoulos, L., & Macheras, G. A. (2024). Multiplex cytokine analysis for the identification of novel potential synovial fluid biomarkers for periprosthetic joint infections. Injury, 55(8), 111659.	SCOPUS	Included	Met all eligibility criteria
19	Fisher, C. R., Mangalaparthi, K. K., Greenwood-Quaintance, K. E., Abdel, M. P., Pandey, A., & Patel, R. (2023). Mass spectrometry-based proteomic profiling of sonicate fluid differentiates Staphylococcus aureus periprosthetic joint infection from non-infectious failure: A pilot study. Proteomics. Clinical applications, 17(5), e2200071. https://doi.org/10.1002/prca.202200071	SCOPUS	Excluded	Duplicate record.
20	Xu, Y., Ma, X., Guo, H., Tang, H., Liu, J., Wang, C., & Wang, C. (2023). Diagnostic Value of Synovial Fluid Biomarkers for Periprosthetic Joint Infection: A Prospective, Double-blind Trial. Medical science monitor : international medical journal of experimental and clinical research, 29, e940842. https://doi.org/10.12659/MSM.940842	SCOPUS	Included	Duplicate record.
21	Balato, G., Dall'Anese, R., Balboni, F., Ascione, T., Pezzati, P., Bartolini, G., Quercioli, M., & Baldini, A. (2022). Synovial fluid alpha-defensin in periprosthetic knee infection workup : liquid chromatography-mass spectrometry detection of alpha-defensin in synovial fluid. The bone & joint journal, 104-B(9), 1047–1051. https://doi.org/10.1302/0301-620X.104B9.BJJ-2021-1672.R1	SCOPUS	Included	Met all eligibility criteria
22	Sallai, I., Marton, N., Szatmári, A., Kittel, Á., Nagy, G., Buzás, E. I., Khamari, D., Komlósi, Z., Kristóf, K., Drahos, L., Turiák, L., Sugár, S., Veres, D. S., Kendoff, D., Zahár, Á., & Skaliczki, G. (2022). Activated polymorphonuclear derived extracellular vesicles are potential biomarkers of periprosthetic joint infection. PloS one, 17(5), e0268076. https://doi.org/10.1371/journal.pone.0268076	SCOPUS	Included	Duplicate record.
23	Iorio, R., Viglietta, E., Mazza, D., Petrucca, A., Borro, M., Iolanda, S., Simmaco, M., & Ferretti, A. (2021). Accuracy and Cost-Effectivenss of a Novel Method for Alpha Defensins Measurement in the Diagnosis of Periprosthetic Joint Infections. The Journal of arthroplasty, 36(9), 3275–3281. https://doi.org/10.1016/j.arth.2021.05.013	SCOPUS	Included	Met all eligibility criteria
24	Wang, C., Wang, Q., Li, R., Qin, J., Song, L., Zhang, Q., Liu, M., Chen, J., & Wang, C. (2019). LTF, PRTN3, and MNDA in Synovial Fluid as Promising Biomarkers for Periprosthetic Joint Infection: Identification by Quadrupole Orbital-Trap Mass Spectrometry. The Journal of bone and joint surgery. American volume, 101(24), 2226–2234. https://doi.org/10.2106/JBJS.18.01483	SCOPUS	Included	Met all eligibility criteria
25	Jun, Y., & Jianghua, L. (2018). Diagnosis of Periprosthetic Joint Infection Using Polymerase Chain Reaction: An Updated Systematic Review and Meta-Analysis. Surgical infections, 19(6), 555–565. https://doi.org/10.1089/sur.2018.014	SCOPUS	Excluded	Review
