# Supplementary material for: Synovial fluid proteomic biomarkers in periprosthetic joint infection: A systematic review with gene ontology and protein network analyses
Source: J Exp Orthop. 2026 Jul 20;13(3):e70853. doi: 10.1002/jeo2.70853 (PMC13384346; doi:10.1002/jeo2.70853)
Supplement: Supplementary file 2 — Input. [file JEO2-13-e70853-s001.xlsx]

## Sheet: Supplementary Files_input
Study	Biomarkers	Input
Sallai et al., 2022	LTF, MPO, LYZ, ANXA6,AHSG	LTF
Argyrou et al., 2024	GRO-α, IL-8, IL-5, S100A8,S100A9,RETN	MPO
Balato et al., 2022	DEFA1	LYZ
Iorio et al., 2021	DEFA1	ANXA6
Wang et al., 2019	LTF, PRTN3, MNDA	AHSG
Xu et al., 2023	S100A8,S100A9, DEFA1, DEFA3	GRO-α
		IL-8
		IL-5
		S100A8
		S100A9
		RETN
		DEFA1
		PRTN3
		MNDA
		DEFA3
