# Supplementary material for: Synovial fluid proteomic biomarkers in periprosthetic joint infection: A systematic review with gene ontology and protein network analyses
Source: J Exp Orthop. 2026 Jul 20;13(3):e70853. doi: 10.1002/jeo2.70853 (PMC13384346; doi:10.1002/jeo2.70853)
Supplement: Supplementary file 3 — enrichment GO and KEGG analysis results (ShinyGO output.xlsx format). [file JEO2-13-e70853-s005.xlsx]

## Sheet: BP_enrichment
Enrichment FDR	nGenes	Pathway Genes	Fold Enrichment	Pathway	URL	Genes
1.3558931434011e-07	4	35	204.465934065934	GO:0002227 Innate immune response in mucosa	https://amigo.geneontology.org/amigo/term/GO:0002227	DEFA1 DEFA3 DEFA1B LTF
3.15813546068861e-12	7	76	164.783400809717	GO:0050832 Defense response to fungus	https://amigo.geneontology.org/amigo/term/GO:0050832	LTF MPO DEFA1 DEFA3 DEFA1B S100A8 S100A9
4.21011285873444e-12	7	87	143.948717948718	GO:0009620 Response to fungus	https://amigo.geneontology.org/amigo/term/GO:0009620	LTF MPO DEFA1 DEFA3 DEFA1B S100A8 S100A9
1.60232709653592e-07	5	121	73.928798474253	GO:0031640 Killing of cells of another organism	https://amigo.geneontology.org/amigo/term/GO:0031640	LTF LYZ DEFA1 DEFA3 DEFA1B
1.60232709653592e-07	5	121	73.928798474253	GO:0141061 Disruption of cell in another organism	https://amigo.geneontology.org/amigo/term/GO:0141061	LTF LYZ DEFA1 DEFA3 DEFA1B
1.78331619600478e-07	5	125	71.5630769230769	GO:0050829 Defense response to gram-negative bacterium	https://amigo.geneontology.org/amigo/term/GO:0050829	LYZ DEFA1 DEFA3 DEFA1B LTF
2.14009712698538e-07	5	131	68.285378743394	GO:0141060 Disruption of anatomical structure in another organism	https://amigo.geneontology.org/amigo/term/GO:0141060	DEFA1 DEFA3 DEFA1B LTF LYZ
7.16928003113225e-10	7	189	66.2621082621083	GO:0019730 Antimicrobial humoral response	https://amigo.geneontology.org/amigo/term/GO:0019730	LTF S100A9 DEFA1 DEFA3 DEFA1B LYZ PRTN3
9.59375802595367e-10	8	384	37.2724358974359	GO:0042742 Defense response to bacterium	https://amigo.geneontology.org/amigo/term/GO:0042742	MPO LTF LYZ DEFA1 DEFA3 DEFA1B S100A8 S100A9
2.61202577232178e-08	7	348	35.9871794871795	GO:0006959 Humoral immune response	https://amigo.geneontology.org/amigo/term/GO:0006959	LTF S100A9 DEFA1 DEFA3 DEFA1B LYZ PRTN3
3.14039637523926e-08	7	377	33.2189349112426	GO:0032496 Response to lipopolysaccharide	https://amigo.geneontology.org/amigo/term/GO:0032496	S100A8 S100A9 DEFA1 DEFA3 DEFA1B LTF MPO
4.06637832219337e-08	7	399	31.387314439946	GO:0002237 Response to molecule of bacterial origin	https://amigo.geneontology.org/amigo/term/GO:0002237	S100A8 S100A9 DEFA1 DEFA3 DEFA1B LTF MPO
1.24560889121938e-07	8	805	17.779646440516	GO:0009617 Response to bacterium	https://amigo.geneontology.org/amigo/term/GO:0009617	MPO LTF LYZ S100A8 S100A9 DEFA1 DEFA3 DEFA1B
3.14039637523926e-08	10	1570	11.3953944145027	GO:0098542 Defense response to other organism	https://amigo.geneontology.org/amigo/term/GO:0098542	MPO LTF LYZ S100A9 MNDA DEFA1 DEFA3 DEFA1B S100A8 PRTN3
1.3558931434011e-07	10	1891	9.46100964080869	GO:0051707 Response to other organism	https://amigo.geneontology.org/amigo/term/GO:0051707	MPO LTF LYZ S100A8 S100A9 MNDA DEFA1 DEFA3 DEFA1B PRTN3
1.3558931434011e-07	10	1894	9.44602388108196	GO:0043207 Response to external biotic stimulus	https://amigo.geneontology.org/amigo/term/GO:0043207	MPO LTF LYZ S100A8 S100A9 MNDA DEFA1 DEFA3 DEFA1B PRTN3
3.14039637523926e-08	11	2241	8.78172519136375	GO:0006952 Defense response	https://amigo.geneontology.org/amigo/term/GO:0006952	MPO LTF LYZ S100A8 S100A9 MNDA DEFA1 DEFA3 DEFA1B AHSG PRTN3
2.21272265936651e-07	10	2079	8.60546860546861	GO:0044419 Biological proc. involved in interspecies interaction between organisms	https://amigo.geneontology.org/amigo/term/GO:0044419	MPO LTF LYZ S100A8 S100A9 MNDA DEFA1 DEFA3 DEFA1B PRTN3
1.08013609114059e-08	12	2755	7.79271255060729	GO:0009605 Response to external stimulus	https://amigo.geneontology.org/amigo/term/GO:0009605	MPO LTF LYZ S100A8 S100A9 MNDA DEFA1 DEFA3 DEFA1B RETN AHSG PRTN3

## Sheet: CC_enrichment
Enrichment FDR	nGenes	Pathway Genes	Fold Enrichment	Pathway	URL	Genes
2.72422512289804e-15	8	108	132.524216524217	GO:0035578 Azurophil granule lumen	https://amigo.geneontology.org/amigo/term/GO:0035578	PRTN3 MPO LYZ RETN MNDA DEFA1 DEFA3 DEFA1B
1.06272891253999e-13	8	175	81.7863736263736	GO:0005766 Primary lysosome	https://amigo.geneontology.org/amigo/term/GO:0005766	MPO PRTN3 LYZ RETN MNDA DEFA1 DEFA3 DEFA1B
1.06272891253999e-13	8	175	81.7863736263736	GO:0042582 Azurophil granule	https://amigo.geneontology.org/amigo/term/GO:0042582	MPO PRTN3 LYZ RETN MNDA DEFA1 DEFA3 DEFA1B
5.40678373042765e-13	8	217	65.9567529244949	GO:0005775 Vacuolar lumen	https://amigo.geneontology.org/amigo/term/GO:0005775	PRTN3 MPO LYZ RETN MNDA DEFA1 DEFA3 DEFA1B
1.11588856414956e-19	12	377	56.9467455621302	GO:0034774 Secretory granule lumen	https://amigo.geneontology.org/amigo/term/GO:0034774	PRTN3 MPO LTF LYZ RETN S100A8 AHSG S100A9 MNDA DEFA1 DEFA3 DEFA1B
1.11588856414956e-19	12	382	56.201369311317	GO:0060205 Cytoplasmic vesicle lumen	https://amigo.geneontology.org/amigo/term/GO:0060205	PRTN3 MPO LTF LYZ RETN S100A8 AHSG S100A9 MNDA DEFA1 DEFA3 DEFA1B
1.11588856414956e-19	12	383	56.0546294436634	GO:0031983 Vesicle lumen	https://amigo.geneontology.org/amigo/term/GO:0031983	PRTN3 MPO LTF LYZ RETN S100A8 AHSG S100A9 MNDA DEFA1 DEFA3 DEFA1B
7.85120771938522e-10	8	594	24.0953120953121	GO:0031012 Extracellular matrix	https://amigo.geneontology.org/amigo/term/GO:0031012	S100A8 AHSG S100A9 PRTN3 ANXA6 DEFA1 DEFA1B DEFA3
7.85120771938522e-10	8	595	24.0548157724628	GO:0030312 External encapsulating structure	https://amigo.geneontology.org/amigo/term/GO:0030312	S100A8 AHSG S100A9 PRTN3 ANXA6 DEFA1 DEFA1B DEFA3
4.56995943044364e-17	13	1030	22.5805825242718	GO:0030141 Secretory granule	https://amigo.geneontology.org/amigo/term/GO:0030141	MPO LTF PRTN3 ANXA6 LYZ RETN S100A8 AHSG S100A9 MNDA DEFA1 DEFA3 DEFA1B
3.87876212592973e-16	13	1234	18.8476499189627	GO:0099503 Secretory vesicle	https://amigo.geneontology.org/amigo/term/GO:0099503	MPO LTF PRTN3 ANXA6 LYZ RETN S100A8 AHSG S100A9 MNDA DEFA1 DEFA3 DEFA1B
6.36953211996108e-10	9	924	17.4260739260739	GO:0000323 Lytic vacuole	https://amigo.geneontology.org/amigo/term/GO:0000323	MPO PRTN3 ANXA6 LYZ RETN MNDA DEFA1 DEFA3 DEFA1B
6.36953211996108e-10	9	924	17.4260739260739	GO:0005764 Lysosome	https://amigo.geneontology.org/amigo/term/GO:0005764	MPO PRTN3 ANXA6 LYZ RETN MNDA DEFA1 DEFA3 DEFA1B
7.98986802091543e-13	13	2349	9.90123456790123	GO:0070062 Extracellular exosome	https://amigo.geneontology.org/amigo/term/GO:0070062	MPO LTF LYZ RETN S100A8 AHSG S100A9 MNDA PRTN3 ANXA6 DEFA1 DEFA3 DEFA1B
7.98986802091543e-13	13	2382	9.76406381192275	GO:1903561 Extracellular vesicle	https://amigo.geneontology.org/amigo/term/GO:1903561	MPO LTF LYZ RETN S100A8 AHSG S100A9 MNDA PRTN3 ANXA6 DEFA1 DEFA3 DEFA1B
7.98986802091543e-13	13	2383	9.75996642887117	GO:0043230 Extracellular organelle	https://amigo.geneontology.org/amigo/term/GO:0043230	MPO LTF LYZ RETN S100A8 AHSG S100A9 MNDA PRTN3 ANXA6 DEFA1 DEFA3 DEFA1B
7.98986802091543e-13	13	2383	9.75996642887117	GO:0065010 Extracellular membrane-bounded organelle	https://amigo.geneontology.org/amigo/term/GO:0065010	MPO LTF LYZ RETN S100A8 AHSG S100A9 MNDA PRTN3 ANXA6 DEFA1 DEFA3 DEFA1B
1.10268147998012e-11	13	2941	7.9081944916695	GO:0031410 Cytoplasmic vesicle	https://amigo.geneontology.org/amigo/term/GO:0031410	LTF MPO PRTN3 ANXA6 LYZ RETN S100A8 AHSG S100A9 MNDA DEFA1 DEFA3 DEFA1B
1.10268147998012e-11	13	2947	7.89209365456396	GO:0097708 Intracellular vesicle	https://amigo.geneontology.org/amigo/term/GO:0097708	LTF MPO PRTN3 ANXA6 LYZ RETN S100A8 AHSG S100A9 MNDA DEFA1 DEFA3 DEFA1B
1.50062120909723e-10	13	3619	6.42663719259464	GO:0005615 Extracellular space	https://amigo.geneontology.org/amigo/term/GO:0005615	MPO LTF LYZ RETN S100A8 AHSG S100A9 MNDA PRTN3 ANXA6 DEFA1 DEFA3 DEFA1B

## Sheet: MF_enrichment
Enrichment FDR	nGenes	Pathway Genes	Fold Enrichment	Pathway	URL	Genes
0.000157219478621141	2	4	894.538461538462	GO:0035662 Toll-like receptor 4 binding	https://amigo.geneontology.org/amigo/term/GO:0035662	S100A8 S100A9
0.0116201093263755	1	3	596.358974358974	GO:0140912 Membrane destabilizing activity	https://amigo.geneontology.org/amigo/term/GO:0140912	LTF
0.000157219478621141	2	7	511.164835164835	GO:0050543 Icosatetraenoic acid binding	https://amigo.geneontology.org/amigo/term/GO:0050543	S100A8 S100A9
0.000157219478621141	2	7	511.164835164835	GO:0050544 Arachidonate binding	https://amigo.geneontology.org/amigo/term/GO:0050544	S100A8 S100A9
0.000157219478621141	2	7	511.164835164835	GO:0140911 Pore-forming activity	https://amigo.geneontology.org/amigo/term/GO:0140911	DEFA1 DEFA1B
0.000167647897876389	2	8	447.269230769231	GO:0050542 Icosanoid binding	https://amigo.geneontology.org/amigo/term/GO:0050542	S100A8 S100A9
0.000192331596120093	2	10	357.815384615385	GO:0050786 Rage receptor binding	https://amigo.geneontology.org/amigo/term/GO:0050786	S100A8 S100A9
0.00033989105299384	2	14	255.582417582418	GO:0035325 Toll-like receptor binding	https://amigo.geneontology.org/amigo/term/GO:0035325	S100A8 S100A9
0.000451101073735515	2	17	210.47963800905	GO:0036041 Long-chain fatty acid binding	https://amigo.geneontology.org/amigo/term/GO:0036041	S100A8 S100A9
0.00186945954874452	2	36	99.3931623931624	GO:0004869 Cysteine-type endopeptidase inhibitor activity	https://amigo.geneontology.org/amigo/term/GO:0004869	LTF AHSG
0.00290604485040331	2	47	76.1309328968903	GO:0005504 Fatty acid binding	https://amigo.geneontology.org/amigo/term/GO:0005504	S100A8 S100A9
0.000192331596120093	3	82	65.4540337711069	GO:0048306 Calcium-dependent protein binding	https://amigo.geneontology.org/amigo/term/GO:0048306	S100A8 S100A9 ANXA6
0.00770650084700799	2	80	44.7269230769231	GO:0033293 Monocarboxylic acid binding	https://amigo.geneontology.org/amigo/term/GO:0033293	S100A8 S100A9
0.00928948424853535	2	95	37.6647773279352	GO:0016209 Antioxidant activity	https://amigo.geneontology.org/amigo/term/GO:0016209	MPO S100A9
0.0282798656185442	2	189	18.9320309320309	GO:0004866 Endopeptidase inhibitor activity	https://amigo.geneontology.org/amigo/term/GO:0004866	AHSG LTF
0.0282798656185442	2	190	18.8323886639676	GO:0031406 Carboxylic acid binding	https://amigo.geneontology.org/amigo/term/GO:0031406	S100A8 S100A9
0.0282798656185442	2	196	18.2558869701727	GO:0030414 Peptidase inhibitor activity	https://amigo.geneontology.org/amigo/term/GO:0030414	AHSG LTF
0.0282798656185442	2	199	17.9806725937379	GO:0008201 Heparin binding	https://amigo.geneontology.org/amigo/term/GO:0008201	MPO LTF
0.0282798656185442	2	211	16.9580751002552	GO:0004252 Serine-type endopeptidase activity	https://amigo.geneontology.org/amigo/term/GO:0004252	PRTN3 LTF
0.00928948424853535	4	902	7.93382227528569	GO:0008289 Lipid binding	https://amigo.geneontology.org/amigo/term/GO:0008289	ANXA6 LTF S100A8 S100A9

## Sheet: KEGG_enrichment
Enrichment FDR	nGenes	Pathway Genes	Fold Enrichment	Pathway	URL	Genes
7.9902577782747e-05	3	94	57.0981996726678	Path:hsa05150 Staphylococcus aureus infection	https://www.genome.jp/kegg-bin/show_pathway?hsa05150	DEFA1 DEFA3 DEFA1B
0.0026975026679715	2	93	38.4747725392887	Path:hsa04657 IL-17 signaling pathway	https://www.genome.jp/kegg-bin/show_pathway?hsa04657	S100A8 S100A9
2.90618169021343e-05	4	195	36.6990138067061	Path:hsa05202 Transcriptional misregulation in cancer	https://www.genome.jp/kegg-bin/show_pathway?hsa05202	DEFA1 DEFA3 MPO DEFA1B
0.000387956290434442	3	183	29.3291298865069	Path:hsa04621 NOD-like receptor signaling pathway	https://www.genome.jp/kegg-bin/show_pathway?hsa04621	DEFA1 DEFA3 DEFA1B
