# Supplementary material for: Synovial fluid proteomic biomarkers in periprosthetic joint infection: A systematic review with gene ontology and protein network analyses
Source: J Exp Orthop. 2026 Jul 20;13(3):e70853. doi: 10.1002/jeo2.70853 (PMC13384346; doi:10.1002/jeo2.70853)
Supplement: Supplementary file 4 — enrichment HPO analysis (ShinyGO output.xlsx format). [file JEO2-13-e70853-s002.csv]

Enrichment FDR	nGenes	Pathway Genes	Fold Enrichment	Pathway	URL	Genes
0.00297874662435641	1	3	596.358974358974	ORPHA:2850 Alopecia-intellectual disability syndrome	https://hpo.jax.org/app/browse/disease/ORPHA:2850	AHSG
0.00297874662435641	1	4	447.269230769231	OMIM:104300 ALZHEIMER DISEASE FAMILIAL 1	https://hpo.jax.org/app/browse/disease/OMIM:104300	MPO
0.00297874662435641	1	4	447.269230769231	OMIM:105200 AMYLOIDOSIS HEREDITARY SYSTEMIC 2	https://hpo.jax.org/app/browse/disease/OMIM:105200	LYZ
0.0155419585167516	1	28	63.8956043956044	OMIM:125853 TYPE 2 DIABETES MELLITUS	https://hpo.jax.org/app/browse/disease/OMIM:125853	RETN
