# Supplementary material for: Synovial fluid proteomic biomarkers in periprosthetic joint infection: A systematic review with gene ontology and protein network analyses
Source: J Exp Orthop. 2026 Jul 20;13(3):e70853. doi: 10.1002/jeo2.70853 (PMC13384346; doi:10.1002/jeo2.70853)
Supplement: Supplementary file 5 — enrichment DISEASES analysis from STRING (tsv. format). [file JEO2-13-e70853-s003.tsv]

#term ID	term description	observed gene count	background gene count	strength	signal	false discovery rate	matching proteins in your network (IDs)	matching proteins in your network (labels)
DOID:0050127	Sinusitis	2	6	2.67	0.97	0.0129	9606.ENSP00000231454,9606.ENSP00000234347	IL5,PRTN3
DOID:12132	Granulomatosis with polyangiitis	2	4	2.85	0.97	0.0129	9606.ENSP00000225275,9606.ENSP00000234347	MPO,PRTN3
DOID:13139	Crescentic glomerulonephritis	2	2	3.15	0.97	0.0129	9606.ENSP00000225275,9606.ENSP00000234347	MPO,PRTN3
DOID:1835	Mononeuritis multiplex	2	2	3.15	0.97	0.0129	9606.ENSP00000225275,9606.ENSP00000234347	MPO,PRTN3
DOID:3049	Churg-Strauss syndrome	2	3	2.97	0.97	0.0129	9606.ENSP00000225275,9606.ENSP00000234347	MPO,PRTN3
DOID:4776	Rapidly progressive glomerulonephritis	2	3	2.97	0.97	0.0129	9606.ENSP00000225275,9606.ENSP00000234347	MPO,PRTN3
DOID:77	Gastrointestinal system disease	5	576	1.09	0.68	0.0129	9606.ENSP00000231454,9606.ENSP00000231751,9606.ENSP00000273784,9606.ENSP00000306512,9606.ENSP00000357721	IL5,LTF,AHSG,CXCL8,S100A8
DOID:850	Lung disease	4	178	1.5	0.83	0.0129	9606.ENSP00000225275,9606.ENSP00000231454,9606.ENSP00000234347,9606.ENSP00000306512	MPO,IL5,PRTN3,CXCL8
DOID:9808	Goodpasture syndrome	2	4	2.85	0.97	0.0129	9606.ENSP00000225275,9606.ENSP00000234347	MPO,PRTN3
DOID:0050117	Disease by infectious agent	4	368	1.18	0.63	0.0260	9606.ENSP00000231454,9606.ENSP00000234347,9606.ENSP00000273784,9606.ENSP00000306512	IL5,PRTN3,AHSG,CXCL8
DOID:552	Pneumonia	2	24	2.07	0.74	0.0330	9606.ENSP00000231454,9606.ENSP00000306512	IL5,CXCL8
DOID:0060158	Acquired metabolic disease	3	162	1.42	0.62	0.0409	9606.ENSP00000221515,9606.ENSP00000234347,9606.ENSP00000273784	RETN,PRTN3,AHSG
