# Supplementary material for: Synovial fluid proteomic biomarkers in periprosthetic joint infection: A systematic review with gene ontology and protein network analyses
Source: J Exp Orthop. 2026 Jul 20;13(3):e70853. doi: 10.1002/jeo2.70853 (PMC13384346; doi:10.1002/jeo2.70853)
Supplement: Supplementary file 6 — Protein‐protein interaction network table exported from STRING (tsv. format). [file JEO2-13-e70853-s006.tsv]

#node1	node2	node1_string_id	node2_string_id	neighborhood_on_chromosome	gene_fusion	phylogenetic_cooccurrence	homology	coexpression	experimentally_determined_interaction	database_annotated	automated_textmining	combined_score
AHSG	RETN	9606.ENSP00000273784	9606.ENSP00000221515	0	0	0	0	0	0	0	0.431	0.431
AHSG	LTF	9606.ENSP00000273784	9606.ENSP00000231751	0	0	0	0	0.126	0	0	0.719	0.744
AHSG	ANXA6	9606.ENSP00000273784	9606.ENSP00000346550	0	0	0	0	0.075	0	0	0.598	0.612
ANXA6	AHSG	9606.ENSP00000346550	9606.ENSP00000273784	0	0	0	0	0.075	0	0	0.598	0.612
CXCL8	RETN	9606.ENSP00000306512	9606.ENSP00000221515	0	0	0	0	0.084	0	0	0.728	0.740
CXCL8	MPO	9606.ENSP00000306512	9606.ENSP00000225275	0	0	0	0	0.062	0	0	0.728	0.733
CXCL8	IL5	9606.ENSP00000306512	9606.ENSP00000231454	0	0	0	0	0	0	0	0.932	0.932
CXCL8	LTF	9606.ENSP00000306512	9606.ENSP00000231751	0	0	0	0	0.063	0	0	0.609	0.617
CXCL8	PRTN3	9606.ENSP00000306512	9606.ENSP00000234347	0	0	0	0	0	0	0	0.695	0.695
CXCL8	S100A9	9606.ENSP00000306512	9606.ENSP00000357727	0	0	0	0	0.222	0	0	0.398	0.511
CXCL8	S100A8	9606.ENSP00000306512	9606.ENSP00000357721	0	0	0	0	0.157	0	0	0.731	0.763
DEFA1	RETN	9606.ENSP00000372139	9606.ENSP00000221515	0	0	0	0	0.212	0	0	0.465	0.560
DEFA1	MPO	9606.ENSP00000372139	9606.ENSP00000225275	0	0	0	0	0.361	0	0	0.325	0.550
DEFA1	LTF	9606.ENSP00000372139	9606.ENSP00000231751	0	0	0	0	0.326	0	0	0.395	0.574
DEFA1	DEFA3	9606.ENSP00000372139	9606.ENSP00000328359	0	0	0	0.983	0.819	0.900	0	0.056	0.981
DEFA3	MPO	9606.ENSP00000328359	9606.ENSP00000225275	0	0	0	0	0.186	0	0	0.370	0.465
DEFA3	LTF	9606.ENSP00000328359	9606.ENSP00000231751	0	0	0	0	0.144	0	0	0.447	0.506
DEFA3	DEFA1	9606.ENSP00000328359	9606.ENSP00000372139	0	0	0	0.983	0.819	0.900	0	0.056	0.981
IL5	MPO	9606.ENSP00000231454	9606.ENSP00000225275	0	0	0	0	0.058	0	0	0.515	0.523
IL5	LTF	9606.ENSP00000231454	9606.ENSP00000231751	0	0	0	0	0.087	0	0	0.374	0.404
IL5	CXCL8	9606.ENSP00000231454	9606.ENSP00000306512	0	0	0	0	0	0	0	0.932	0.932
LTF	RETN	9606.ENSP00000231751	9606.ENSP00000221515	0	0	0	0	0.199	0	0	0.538	0.614
LTF	MPO	9606.ENSP00000231751	9606.ENSP00000225275	0	0	0	0	0.299	0.228	0	0.997	0.998
LTF	IL5	9606.ENSP00000231751	9606.ENSP00000231454	0	0	0	0	0.087	0	0	0.374	0.404
LTF	DEFA3	9606.ENSP00000231751	9606.ENSP00000328359	0	0	0	0	0.144	0	0	0.447	0.506
LTF	DEFA1	9606.ENSP00000231751	9606.ENSP00000372139	0	0	0	0	0.326	0	0	0.395	0.574
LTF	CXCL8	9606.ENSP00000231751	9606.ENSP00000306512	0	0	0	0	0.063	0	0	0.609	0.617
LTF	S100A9	9606.ENSP00000231751	9606.ENSP00000357727	0	0	0	0	0.210	0.230	0	0.495	0.666
LTF	S100A8	9606.ENSP00000231751	9606.ENSP00000357721	0	0	0	0	0.371	0.201	0	0.452	0.701
LTF	AHSG	9606.ENSP00000231751	9606.ENSP00000273784	0	0	0	0	0.126	0	0	0.719	0.744
LTF	LYZ	9606.ENSP00000231751	9606.ENSP00000261267	0	0	0	0	0.120	0.292	0.400	0.766	0.901
LTF	PRTN3	9606.ENSP00000231751	9606.ENSP00000234347	0	0	0	0	0.196	0.233	0	0.979	0.986
LYZ	MPO	9606.ENSP00000261267	9606.ENSP00000225275	0	0	0	0	0.114	0	0	0.912	0.918
LYZ	LTF	9606.ENSP00000261267	9606.ENSP00000231751	0	0	0	0	0.120	0.292	0.400	0.766	0.901
LYZ	PRTN3	9606.ENSP00000261267	9606.ENSP00000234347	0	0	0	0	0.072	0	0	0.904	0.907
LYZ	S100A8	9606.ENSP00000261267	9606.ENSP00000357721	0	0	0	0	0.217	0.112	0	0.354	0.512
LYZ	MNDA	9606.ENSP00000261267	9606.ENSP00000357123	0	0	0	0	0.348	0	0	0.494	0.656
LYZ	S100A9	9606.ENSP00000261267	9606.ENSP00000357727	0	0	0	0	0.266	0.112	0	0.553	0.683
MNDA	LYZ	9606.ENSP00000357123	9606.ENSP00000261267	0	0	0	0	0.348	0	0	0.494	0.656
MNDA	S100A8	9606.ENSP00000357123	9606.ENSP00000357721	0	0	0	0	0.475	0	0	0.104	0.509
MNDA	S100A9	9606.ENSP00000357123	9606.ENSP00000357727	0	0	0	0	0.493	0	0	0.178	0.565
MPO	RETN	9606.ENSP00000225275	9606.ENSP00000221515	0	0	0	0	0.340	0	0	0.647	0.757
MPO	DEFA3	9606.ENSP00000225275	9606.ENSP00000328359	0	0	0	0	0.186	0	0	0.370	0.465
MPO	IL5	9606.ENSP00000225275	9606.ENSP00000231454	0	0	0	0	0.058	0	0	0.515	0.523
MPO	DEFA1	9606.ENSP00000225275	9606.ENSP00000372139	0	0	0	0	0.361	0	0	0.325	0.550
MPO	S100A8	9606.ENSP00000225275	9606.ENSP00000357721	0	0	0	0	0.237	0.162	0	0.356	0.552
MPO	S100A9	9606.ENSP00000225275	9606.ENSP00000357727	0	0	0	0	0.182	0	0	0.609	0.667
MPO	CXCL8	9606.ENSP00000225275	9606.ENSP00000306512	0	0	0	0	0.062	0	0	0.728	0.733
MPO	LYZ	9606.ENSP00000225275	9606.ENSP00000261267	0	0	0	0	0.114	0	0	0.912	0.918
MPO	LTF	9606.ENSP00000225275	9606.ENSP00000231751	0	0	0	0	0.299	0.228	0	0.997	0.998
MPO	PRTN3	9606.ENSP00000225275	9606.ENSP00000234347	0	0	0	0	0.795	0.331	0	0.998	0.999
PRTN3	MPO	9606.ENSP00000234347	9606.ENSP00000225275	0	0	0	0	0.795	0.331	0	0.998	0.999
PRTN3	LTF	9606.ENSP00000234347	9606.ENSP00000231751	0	0	0	0	0.196	0.233	0	0.979	0.986
PRTN3	CXCL8	9606.ENSP00000234347	9606.ENSP00000306512	0	0	0	0	0	0	0	0.695	0.695
PRTN3	LYZ	9606.ENSP00000234347	9606.ENSP00000261267	0	0	0	0	0.072	0	0	0.904	0.907
RETN	S100A9	9606.ENSP00000221515	9606.ENSP00000357727	0	0	0	0	0.330	0	0	0.156	0.411
RETN	AHSG	9606.ENSP00000221515	9606.ENSP00000273784	0	0	0	0	0	0	0	0.431	0.431
RETN	DEFA1	9606.ENSP00000221515	9606.ENSP00000372139	0	0	0	0	0.212	0	0	0.465	0.560
RETN	LTF	9606.ENSP00000221515	9606.ENSP00000231751	0	0	0	0	0.199	0	0	0.538	0.614
RETN	CXCL8	9606.ENSP00000221515	9606.ENSP00000306512	0	0	0	0	0.084	0	0	0.728	0.740
RETN	MPO	9606.ENSP00000221515	9606.ENSP00000225275	0	0	0	0	0.340	0	0	0.647	0.757
S100A8	MPO	9606.ENSP00000357721	9606.ENSP00000225275	0	0	0	0	0.237	0.162	0	0.356	0.552
S100A8	LTF	9606.ENSP00000357721	9606.ENSP00000231751	0	0	0	0	0.371	0.201	0	0.452	0.701
S100A8	LYZ	9606.ENSP00000357721	9606.ENSP00000261267	0	0	0	0	0.217	0.112	0	0.354	0.512
S100A8	CXCL8	9606.ENSP00000357721	9606.ENSP00000306512	0	0	0	0	0.157	0	0	0.731	0.763
S100A8	MNDA	9606.ENSP00000357721	9606.ENSP00000357123	0	0	0	0	0.475	0	0	0.104	0.509
S100A8	S100A9	9606.ENSP00000357721	9606.ENSP00000357727	0	0	0.125	0.794	0.999	0.977	0.900	0.988	0.999
S100A9	RETN	9606.ENSP00000357727	9606.ENSP00000221515	0	0	0	0	0.330	0	0	0.156	0.411
S100A9	MPO	9606.ENSP00000357727	9606.ENSP00000225275	0	0	0	0	0.182	0	0	0.609	0.667
S100A9	LTF	9606.ENSP00000357727	9606.ENSP00000231751	0	0	0	0	0.210	0.230	0	0.495	0.666
S100A9	LYZ	9606.ENSP00000357727	9606.ENSP00000261267	0	0	0	0	0.266	0.112	0	0.553	0.683
S100A9	CXCL8	9606.ENSP00000357727	9606.ENSP00000306512	0	0	0	0	0.222	0	0	0.398	0.511
S100A9	MNDA	9606.ENSP00000357727	9606.ENSP00000357123	0	0	0	0	0.493	0	0	0.178	0.565
S100A9	S100A8	9606.ENSP00000357727	9606.ENSP00000357721	0	0	0.125	0.794	0.999	0.977	0.900	0.988	0.999
